# Supplementary material for: Investigation on Antioxidant Activity and Different Metabolites of Mulberry (Morus spp.) Leaves Depending on the Harvest Months by UPLC–Q-TOF-MS with Multivariate Tools
Source: Molecules. 2023 Feb 17;28(4):1947. doi: 10.3390/molecules28041947 (PMC9961089; doi:10.3390/molecules28041947)
Supplement: Supplementary file 1 [file molecules-28-01947-s001.zip]

Archive with 1 entries (1 files):
- molecules-2177584-supplementary.pdf
